# Supplementary material for: Impacts of Environmental Concentrations of Nanoplastics on Zebrafish Neurobehavior and Reproductive Toxicity
Source: Toxics. 2024 Aug 21;12(8):617. doi: 10.3390/toxics12080617 (PMC11359748; doi:10.3390/toxics12080617)
Supplement: Supplementary file 1 [file toxics-12-00617-s001.zip]

Archive with 4 entries (4 files):
- NTT-CK.mp4
- NTT-NPs.mp4
- OFT-CK.mp4
- OFT-NPs.mp4
